# Supplementary material for: A Breach in Plant Defences: Pseudomonas syringae pv. actinidiae Targets Ethylene Signalling to Overcome Actinidia chinensis Pathogen Responses
Source: Int J Mol Sci. 2021 Apr 22;22(9):4375. doi: 10.3390/ijms22094375 (PMC8122719; doi:10.3390/ijms22094375)
Supplement: Supplementary file 1 [file ijms-22-04375-s001.zip]

Archive with 1 entries (1 files):
- ijms-1167362-SI.pdf
